# Supplementary material for: Unravelling physiological disorders in onion and garlic: critical assessment and bibliometric visualization
Source: Front Plant Sci. 2024 Dec 13;15:1500917. doi: 10.3389/fpls.2024.1500917 (PMC11671275; doi:10.3389/fpls.2024.1500917)
Supplement: Supplementary file 1 [file Table1.xlsx]

## Sheet: annual scientific production
Annual scientific production
Year	Articles
1943	1
1944	1
1945	2
1946	0
1947	1
1948	0
1949	1
1950	2
1951	0
1952	0
1953	1
1954	0
1955	0
1956	0
1957	0
1958	1
1959	0
1960	0
1961	0
1962	0
1963	1
1964	0
1965	0
1966	0
1967	0
1968	0
1969	1
1970	1
1971	1
1972	0
1973	0
1974	1
1975	3
1976	7
1977	1
1978	2
1979	3
1980	1
1981	2
1982	1
1983	1
1984	1
1985	1
1986	0
1987	3
1988	1
1989	1
1990	5
1991	1
1992	0
1993	1
1994	2
1995	3
1996	2
1997	7
1998	2
1999	8
2000	9
2001	11
2002	2
2003	10
2004	9
2005	6
2006	5
2007	14
2008	8
2009	11
2010	8
2011	8
2012	9
2013	6
2014	10
2015	7
2016	21
2017	5
2018	15
2019	7
2020	7
2021	15
2022	19
2023	9
2024	3

## Sheet: anual citation per year 
Annual citation per year
Year	MeanTCperArt	N	MeanTCperYear	CitableYears
1943	9	1	0.11	82
1944	14	1	0.17	81
1945	3	2	0.04	80
1947	8	1	0.1	78
1949	1	1	0.01	76
1950	14	2	0.19	75
1953	5	1	0.07	72
1958	3	1	0.04	67
1963	12	1	0.19	62
1969	37	1	0.66	56
1970	2	1	0.04	55
1971	2	1	0.04	54
1974	22	1	0.43	51
1975	13.33	3	0.27	50
1976	10.86	7	0.22	49
1977	2	1	0.04	48
1978	6	2	0.13	47
1979	9.33	3	0.2	46
1980	40	1	0.89	45
1981	5.5	2	0.12	44
1982	16	1	0.37	43
1983	12	1	0.29	42
1984	10	1	0.24	41
1985	29	1	0.72	40
1987	10.67	3	0.28	38
1988	77	1	2.08	37
1989	0	1	0	36
1990	7.2	5	0.21	35
1991	9	1	0.26	34
1993	2	1	0.06	32
1994	24.5	2	0.79	31
1995	17	3	0.57	30
1996	4.5	2	0.16	29
1997	8.57	7	0.31	28
1998	11.5	2	0.43	27
1999	10.12	8	0.39	26
2000	18.78	9	0.75	25
2001	7.55	11	0.31	24
2002	31	2	1.35	23
2003	10.1	10	0.46	22
2004	12	9	0.57	21
2005	13.33	6	0.67	20
2006	24.2	5	1.27	19
2007	15.5	14	0.86	18
2008	8.25	8	0.49	17
2009	11.45	11	0.72	16
2010	19.75	8	1.32	15
2011	9.5	8	0.68	14
2012	7.44	9	0.57	13
2013	9.83	6	0.82	12
2014	8.5	10	0.77	11
2015	2.29	7	0.23	10
2016	8.57	21	0.95	9
2017	21.2	5	2.65	8
2018	9.27	15	1.32	7
2019	8.86	7	1.48	6
2020	8.57	7	1.71	5
2021	3.67	15	0.92	4
2022	3.16	19	1.05	3
2023	0.56	9	0.28	2
2024	0	3	0	1

## Sheet: most relevat sources 
Top 20 Most relevant sources
Sources	Articles
ACTA HORTICULTURAE	35
ANNALS OF APPLIED BIOLOGY	16
JOURNAL OF HORTICULTURAL SCIENCE AND BIOTECHNOLOGY	16
HORTSCIENCE	12
HORTTECHNOLOGY	12
POSTHARVEST BIOLOGY AND TECHNOLOGY	10
JOURNAL OF THE AMERICAN SOCIETY FOR HORTICULTURAL SCIENCE	8
SCIENTIA HORTICULTURAE	8
INDIAN JOURNAL OF AGRICULTURAL SCIENCES	5
INDIAN JOURNAL OF HORTICULTURE	5
JOURNAL OF THE SCIENCE OF FOOD AND AGRICULTURE	5
ANNALS OF BOTANY	4
EXPERIMENTAL AGRICULTURE	4
HORTICULTURA BRASILEIRA	4
INTERNATIONAL JOURNAL OF VEGETABLE SCIENCE	4
JOURNAL OF THE JAPANESE SOCIETY FOR HORTICULTURAL SCIENCE	4
PLANT ARCHIVES	4
RADIATION PHYSICS AND CHEMISTRY	4
THE JOURNAL OF AGRICULTURAL SCIENCE	3

## Sheet: relevant affiliation 
Top 20 most relevant affiliation
Affiliation	Articles
CRANFIELD UNIVERSITY	28
UNIVERSITY OF GEORGIA	26
OREGON STATE UNIVERSITY	15
UNIVERSITY OF AGRICULTURE	13
ICAR-INDIAN AGRICULTURAL RESEARCH INSTITUTE	10
INSTITUTE OF TROPICAL ECOAGRICULTURAL SCIENCES	10
NATIONAL INSTITUTE OF HORTICULTURAL AND HERBAL SCIENCE	9
ONION RESEARCH INSTITUTE	9
PINSTECH	9
UNIVERSITY OF HARIPUR	9
HORTICULTURE RESEARCH INSTITUTE	8
KONKUK UNIVERSITY	8
RAKUNO GAKUEN UNIVERSITY	8
SANT LONGOWAL INSTITUTE OF ENGINEERING AND TECHNOLOGY (DEEMED UNIVERSITY)	8
UNIVERSITÀ DEL PIEMONTE ORIENTALE	8
BANGLADESH AGRICULTURAL UNIVERSITY	7
NEW MEXICO STATE UNIVERSITY	7
UNIVERSIDADE FEDERAL DE SANTA CATARINA	7
DEPARTMENT OF POSTHARVEST SCIENCE	6
GERMANY	6

## Sheet: Corresponding author countries
top 20 corresponding author countries
Country	Articles	SCP	MCP	Freq	MCP_Ratio
	128	125	3	0.415584	0.0234375
INDIA	31	22	9	0.100649	0.290323
PAKISTAN	14	11	3	0.0454545	0.214286
UNITED KINGDOM	13	12	1	0.0422078	0.0769231
USA	13	10	3	0.0422078	0.230769
JAPAN	9	9	0	0.0292208	0
KOREA	9	6	3	0.0292208	0.333333
GEORGIA	8	8	0	0.025974	0
BRAZIL	7	7	0	0.0227273	0
GERMANY	7	6	1	0.0227273	0.142857
MEXICO	7	7	0	0.0227273	0
ARGENTINA	6	6	0	0.0194805	0
CHINA	5	3	2	0.0162338	0.4
ETHIOPIA	5	4	1	0.0162338	0.2
SOUTH AFRICA	4	4	0	0.012987	0
TURKEY	4	4	0	0.012987	0
ALGERIA	3	2	1	0.00974026	0.333333
BANGLADESH	3	2	1	0.00974026	0.333333
INDONESIA	3	3	0	0.00974026	0
IRAN	3	3	0	0.00974026	0

## Sheet: countrywise scietificproduction
countrywise scientific production (top 20)
region	Freq
INDIA	177
UK	128
USA	128
JAPAN	64
PAKISTAN	62
BRAZIL	50
SOUTH KOREA	49
ARGENTINA	40
CHINA	39
GERMANY	20
ITALY	18
ETHIOPIA	16
ISRAEL	15
NEW ZEALAND	14
FRANCE	13
MEXICO	12
INDONESIA	11
SOUTH AFRICA	11
TURKEY	11
SAUDI ARABIA	10

## Sheet: most cite countries
Most cited countries (top 20)
Country	TC	Average Article Citations
UNITED KINGDOM	390	30
USA	165	12.7
PAKISTAN	163	11.6
INDIA	139	4.5
JAPAN	103	11.4
GERMANY	96	13.7
GEORGIA	84	10.5
KOREA	84	9.3
BULGARIA	72	72
ALGERIA	62	20.7
GREECE	58	58
ISRAEL	58	29
CHINA	53	10.6
ARGENTINA	48	8
DENMARK	47	23.5
BRAZIL	44	6.3
ETHIOPIA	37	7.4
MEXICO	34	4.9
FRANCE	31	31
BANGLADESH	23	7.7

## Sheet: mostglobalcitedoc
most global cited documents (top 20)
Paper	DOI	Total Citations	TC per Year	Normalized TC
LU JY, 1988, J FOOD PROCESS PRESERV	10.1111/j.1745-4549.1988.tb00066.x	77	2.08108	1
CHOPE GA, 2006, POSTHARVEST BIOL TECHNOL	10.1016/j.postharvbio.2005.10.010	76	4	3.1405
STEFANOVA R, 2010, FOOD ANAL METHODS	10.1007/s12161-009-9118-8	72	4.8	3.64557
BENKEBLIA N, 2002, INT J FOOD SCI TECHNOL	10.1046/j.1365-2621.2002.00554.x	60	2.6087	1.93548
PETROPOULOS SA, 2017, FOOD REV INT	10.1080/87559129.2015.1137312	58	7.25	2.73585
CHOPE GA, 2007, POSTHARVEST BIOL TECHNOL-a	10.1016/j.postharvbio.2006.11.012	58	3.22222	3.74194
DOWNES K, 2010, POSTHARVEST BIOL TECHNOL	10.1016/j.postharvbio.2009.08.003	55	3.66667	2.78481
CHOPE GA, 2012, ANN BOT	10.1093/aob/mcr318	51	3.92308	6.85075
SONG J, 2000, HORTTECHNOLOGY	10.21273/horttech.10.3.608	47	1.88	2.50296
DÍAZ-PÉREZ JC, 2003, J AM SOC HORTIC SCI	10.21273/jashs.128.1.0144	45	2.04545	4.45545
RABINOWITCH HD, 2018, ONIONS AND ALLIED CROPS: VOLUME I: BOTANY, PHYSIOLOGY, AND GENETICS	10.1201/9781351075169	45	6.42857	4.85612
CHOPE GA, 2007, POSTHARVEST BIOL TECHNOL	10.1016/j.postharvbio.2006.12.018	43	2.38889	2.77419
BUFLER G, 2009, ANN BOT	10.1093/aob/mcn203	42	2.625	3.66667
PAK C, 1995, PHYSIOL PLANT	10.1111/j.1399-3054.1995.tb05312.x	42	1.4	2.47059
MIEDEMA P, 1994, J HORTIC SCI	10.1080/14620316.1994.11515245	42	1.35484	1.71429
GREENWOOD DJ, 1980, J AGRIC SCI	10.1017/S0021859600039502	40	0.888889	1
GEISSELER D, 2022, SCI HORTIC	10.1016/j.scienta.2021.110591	37	12.3333	11.7167
THOMAS TH, 1969, J EXP BOT	10.1093/jxb/20.1.124	37	0.660714	1
MANOHARAN RK, 2016, MOLECULES	10.3390/molecules21020217	35	3.88889	4.08333
BENKEBLIA N, 2005, J SCI FOOD AGRIC	10.1002/jsfa.1959	35	1.75	2.625

## Sheet: wordcloud
word cloud
Terms	Frequency
allium cepa	123
onion	22
allium	20
cultivar	19
article	18
allium fistulosum	14
allium sativum	14
temperature	12
flowering	11
plant growth	11
onions	10
sprouting	10
plants (botany)	9
seed production	9
dormancy	8
food storage	8
genotype	8
growth development and aging	8
nonhuman	8
germination	7
metabolism	7
carbon dioxide	6
controlled study	6
crop yield	6
fusarium	6
garlic	6
physiology	6
shelf life	6
temperature effect	6
vegetable	6
agriculture	5
food irradiation	5
genetics	5
herb	5
phylogeny	5
phytohormone	5
plant leaf	5
abscisic acid	4
allium ascalonicum	4
crops	4
drug effect	4
fusarium oxysporum	4
fusarium sp	4
gamma rays	4
gene expression regulation	4
gene expression regulation plant	4
nitrogen	4
photoperiodicity	4
plant development	4
plant growth regulators	4

## Sheet: trend topic
trend topics
item	freq	year_q1	year_med	year_q3
vegetable	6	1976	1996	2018
plant growth	11	2000	2000	2014
food irradiation	5	1976	2000	2022
allium fistulosum	14	2000	2002	2007
temperature	12	2000	2003	2012
allium	20	2003	2004	2008
garlic	6	2001	2004	2016
allium sativum	14	2002	2006	2012
carbon dioxide	6	2000	2006	2009
fusarium	6	2004	2006	2008
allium cepa	123	2001	2007	2010
flowering	11	2000	2007	2014
temperature effect	6	2007	2008	2009
cultivar	19	2000	2009	2016
seed production	9	2007	2009	2017
dormancy	8	2006	2010	2013
article	18	2002	2012	2021
food storage	8	2002	2012	2013
metabolism	7	2008	2012	2018
genotype	8	2012	2013	2016
agriculture	5	2013	2013	2018
onions	10	2010	2014	2018
onion	22	2010	2016	2019
sprouting	10	2008	2016	2020
genetics	5	2014	2016	2019
plants (botany)	9	2011	2017	2019
growth, development and aging	8	2012	2017	2018
germination	7	2005	2018	2021
crop yield	6	2010	2018	2018
phytohormone	5	2012	2018	2020
phylogeny	5	2016	2019	2019
nonhuman	8	2010	2020	2021
controlled study	6	2020	2021	2022
shelf life	6	2014	2022	2022
